# Supplementary material for: Electron Transfer in Contact Electrification under Different Atmospheres Packaged inside TENG
Source: Materials (Basel). 2023 Jul 12;16(14):4970. doi: 10.3390/ma16144970 (PMC10382056; doi:10.3390/ma16144970)
Supplement: Supplementary file 1 [file materials-16-04970-s001.zip]

Archive with 1 entries (1 files):
- materials-2464191-supplementary.pdf
